# Supplementary material for: Physiological Shear Stress Enhances Differentiation, Mucus-Formation and Structural 3D Organization of Intestinal Epithelial Cells In Vitro
Source: Cells. 2021 Aug 12;10(8):2062. doi: 10.3390/cells10082062 (PMC8391940; doi:10.3390/cells10082062)
Supplement: Supplementary file 1 [file cells-10-02062-s001.zip]

Archive with 1 entries (1 files):
- cells-1321827-supplementary.pdf
